# Supplementary material for: PlasmaDNA: a free, cross-platform plasmid manipulation program for molecular biology laboratories
Source: BMC Mol Biol. 2007 Sep 17;8:77. doi: 10.1186/1471-2199-8-77 (PMC2075515; doi:10.1186/1471-2199-8-77)
Supplement: Additional file 1 — PlasmaDNA Windows version package. Version 1.3.6 of the PlasmaDNA package for Windows [file 1471-2199-8-77-S1.zip]

Archive with 8 entries (7 files):
- PlasmaDNA/
- PlasmaDNA/Enzymes.pdat
- PlasmaDNA/PlasMa logo.png
- PlasmaDNA/PlasmaDMan.exe
- PlasmaDNA/PlasmaDNA manual.pdf
- PlasmaDNA/PlasmaDNA.exe
- PlasmaDNA/Primers.pdat
- PlasmaDNA/Thumbs.db
