# Supplementary material for: PlasmaDNA: a free, cross-platform plasmid manipulation program for molecular biology laboratories
Source: BMC Mol Biol. 2007 Sep 17;8:77. doi: 10.1186/1471-2199-8-77 (PMC2075515; doi:10.1186/1471-2199-8-77)
Supplement: Additional file 1 — PlasmaDNA Windows version package. Version 1.3.6 of the PlasmaDNA package for Windows [file 1471-2199-8-77-S1.zip › PlasmaDNA/Enzymes.pdat]

N> AatII
S> gacgt/c
M> 0
N> Acc65I
S> g/gtacc
M> 1
N> AclI
S> aa/cgtt
M> 0
N> AflII
S> c/ttaag
M> 0
N> AgeI
S> a/ccggt
M> 0
N> ApaI
S> gggcc/c
M> 1
N> ApaLI
S> g/tgcac
M> 0
N> AscI
S> gg/cgcgcc
M> 0
N> AseI
S> at/taat
M> 0
N> AsiSI
S> gcgat/cgc
M> 0
N> AvrII
S> c/ctagg
M> 0
N> BamHI
S> g/gatcc
M> 0
N> BbvCI
S> cc/tcagc
M> 0
N> BclI
S> t/gatca
M> 1
N> BfrBI
S> atg/cat
M> 0
N> BglII
S> a/gatct
M> 0
N> BmgBI
S> cac/gtc
M> 0
N> BseYI
S> c/ccagc
M> 0
N> BsiWI
S> c/gtacg
M> 0
N> BspDI
S> at/cgat
M> 1
N> BspEI
S> t/ccgga
M> 1
N> BspHI
S> t/catga
M> 1
N> BsrBI
S> ccg/ctc
M> 0
N> BsrGI
S> t/gtaca
M> 0
N> BssHII
S> g/cgcgc
M> 0
N> BssSI
S> c/acgag
M> 0
N> BstBI
S> tt/cgaa
M> 0
N> BstZ17I
S> gta/tac
M> 0
N> ClaI
S> at/cgat
M> 1
N> DraI
S> ttt/aaa
M> 0
N> EagI
S> c/ggccg
M> 0
N> EcoRI
S> g/aattc
M> 0
N> EcoRV
S> gat/atc
M> 0
N> FseI
S> ggccgg/cc
M> 0
N> FspI
S> tgc/gca
M> 0
N> HindIII
S> a/agctt
M> 0
N> HpaI
S> gtt/aac
M> 0
N> KasI
S> g/gcgcc
M> 0
N> KpnI
S> ggtac/c
M> 0
N> MfeI
S> c/aattg
M> 0
N> MluI
S> a/cgcgt
M> 0
N> MscI
S> tgg/cca
M> 1
N> NaeI
S> gcc/ggc
M> 0
N> NarI
S> gg/cgcc
M> 0
N> NcoI
S> c/catgg
M> 0
N> NdeI
S> ca/tatg
M> 0
N> NgoMIV
S> g/ccggc
M> 0
N> NheI
S> g/ctagc
M> 0
N> NotI
S> gc/ggccgc
M> 0
N> NruI
S> tcg/cga
M> 1
N> NsiI
S> atgca/t
M> 0
N> PacI
S> ttaat/taa
M> 0
N> PaeR7I
S> c/tcgag
M> 0
N> PmeI
S> gttt/aaac
M> 0
N> PmlI
S> cac/gtg
M> 0
N> PstI
S> ctgca/g
M> 0
N> PvuI
S> cgat/cg
M> 0
N> PvuII
S> cag/ctg
M> 0
N> SacI
S> gagct/c
M> 0
N> SacII
S> ccgc/gg
M> 0
N> SalI
S> g/tcgac
M> 0
N> SbfI
S> cctgca/gg
M> 0
N> ScaI
S> agt/act
M> 0
N> SfoI
S> ggc/gcc
M> 1
N> SmaI
S> ccc/ggg
M> 0
N> SnaBI
S> tac/gta
M> 0
N> SpeI
S> a/ctagt
M> 0
N> SphI
S> gcatg/c
M> 0
N> SspI
S> aat/att
M> 0
N> StuI
S> agg/cct
M> 1
N> SwaI
S> attt/aaat
M> 0
N> TliI
S> c/tcgag
M> 0
N> XbaI
S> t/ctaga
M> 1
N> XhoI
S> c/tcgag
M> 0
N> XmaI
S> c/ccggg
M> 0
$
