# Supplementary material for: PlasmaDNA: a free, cross-platform plasmid manipulation program for molecular biology laboratories
Source: BMC Mol Biol. 2007 Sep 17;8:77. doi: 10.1186/1471-2199-8-77 (PMC2075515; doi:10.1186/1471-2199-8-77)
Supplement: Additional file 2 — PlasmaDNA MacOSX version package. Version 1.3.6 of the PlasmaDNA package for MacOSX [file 1471-2199-8-77-S2.zip]

Archive with 35 entries (24 files):
- PlasmaDNA/
- PlasmaDNA/._Domains.pdat
- PlasmaDNA/Domains.pdat
- PlasmaDNA/Enzymes.pdat
- PlasmaDNA/Icon
- PlasmaDNA/._Enzymes.pdat
- PlasmaDNA/PlasmaDMan.app/
- PlasmaDNA/PlasmaDMan.app/Contents/
- PlasmaDNA/PlasmaDMan.app/Contents/MacOS/
- PlasmaDNA/PlasmaDMan.app/Contents/Resources/
- PlasmaDNA/._Icon
- PlasmaDNA/PlasmaDMan.app/Contents/Resources/English.lproj/
- PlasmaDNA/PlasmaDMan.app/Contents/Info.plist
- PlasmaDNA/PlasmaDMan.app/Contents/PkgInfo
- PlasmaDNA/PlasmaDMan.app/Contents/Resources/DataFiles.icns
- PlasmaDNA/PlasmaDMan.app/Contents/Resources/English.lproj/InfoPlist.strings
- PlasmaDNA/PlasmaDMan.app/Contents/Resources/PlasmaDMan.icns
- PlasmaDNA/PlasmaDNA.app/
- PlasmaDNA/PlasmaDNA.app/Contents/
- PlasmaDNA/PlasmaDNA.app/Contents/MacOS/
- PlasmaDNA/PlasmaDNA.app/Contents/Resources/
- PlasmaDNA/PlasmaDNA.app/Contents/Resources/English.lproj/
- ._PlasmaDNA
- PlasmaDNA/PlasmaDNA manual.pdf
- PlasmaDNA/PlasmaDNA.app/Contents/Info.plist
- PlasmaDNA/PlasmaDMan.app/Contents/MacOS/PlasmaDMan
- PlasmaDNA/PlasmaDNA.app/Contents/PkgInfo
- PlasmaDNA/PlasmaDNA.app/Contents/Resources/DataFiles.icns
- PlasmaDNA/PlasmaDNA.app/Contents/Resources/English.lproj/InfoPlist.strings
- PlasmaDNA/PlasmaDNA.app/Contents/MacOS/PlasmaDNA
- PlasmaDNA/PlasmaDNA.app/Contents/Resources/PlasMa logo.png
- PlasmaDNA/PlasmaDNA.app/Contents/Resources/Pof files.icns
- PlasmaDNA/PlasmaDNA.app/Contents/Resources/Poika Icons.icns
- PlasmaDNA/._Primers.pdat
- PlasmaDNA/Primers.pdat
