# Supplementary material for: PlasmaDNA: a free, cross-platform plasmid manipulation program for molecular biology laboratories
Source: BMC Mol Biol. 2007 Sep 17;8:77. doi: 10.1186/1471-2199-8-77 (PMC2075515; doi:10.1186/1471-2199-8-77)
Supplement: Additional file 2 — PlasmaDNA MacOSX version package. Version 1.3.6 of the PlasmaDNA package for MacOSX [file 1471-2199-8-77-S2.zip › PlasmaDNA/PlasmaDMan.app/Contents/Info.plist]

<?xml version="1.0" encoding="UTF-8"?>
<!DOCTYPE plist PUBLIC "-//Apple Computer//DTD PLIST 1.0//EN" "http://www.apple.com/DTDs/PropertyList-1.0.dtd">
<plist version="1.0">
<dict>
	<key>CFBundleDevelopmentRegion</key>
	<string>English</string>
	<key>CFBundleDocumentTypes</key>
	<array>
		<dict>
			<key>CFBundleTypeExtensions</key>
			<array>
				<string>pdat</string>
			</array>
			<key>CFBundleTypeIconFile</key>
			<string>DataFiles</string>
			<key>CFBundleTypeMIMETypes</key>
			<array>
				<string>TEXT</string>
				<string>TXT</string>
				<string>text</string>
			</array>
			<key>CFBundleTypeName</key>
			<string>Plasma Data files</string>
			<key>CFBundleTypeRole</key>
			<string>Editor</string>
			<key>LSTypeIsPackage</key>
			<false/>
			<key>NSPersistentStoreTypeKey</key>
			<string>XML</string>
		</dict>
	</array>
	<key>CFBundleExecutable</key>
	<string>PlasmaDMan</string>
	<key>CFBundleIconFile</key>
	<string>PlasmaDMan</string>
	<key>CFBundleIdentifier</key>
	<string>com.yourcompany.PlasmaDMan</string>
	<key>CFBundleInfoDictionaryVersion</key>
	<string>6.0</string>
	<key>CFBundleName</key>
	<string>PlasmaDMan</string>
	<key>CFBundlePackageType</key>
	<string>APPL</string>
	<key>CFBundleSignature</key>
	<string>????</string>
	<key>CFBundleVersion</key>
	<string>1.0</string>
	<key>CSResourcesFileMapped</key>
	<true/>
</dict>
</plist>
