# Supplementary material for: PlasmaDNA: a free, cross-platform plasmid manipulation program for molecular biology laboratories
Source: BMC Mol Biol. 2007 Sep 17;8:77. doi: 10.1186/1471-2199-8-77 (PMC2075515; doi:10.1186/1471-2199-8-77)
Supplement: Additional file 2 — PlasmaDNA MacOSX version package. Version 1.3.6 of the PlasmaDNA package for MacOSX [file 1471-2199-8-77-S2.zip › PlasmaDNA/PlasmaDMan.app/Contents/PkgInfo]

APPL????
